# Supplementary material for: The Causal Relationship Between Circulating Inflammatory Proteins and Tinnitus: A Mendelian Randomization Study Mediated by Blood Metabolites
Source: Brain Behav. 2025 Sep 2;15(9):e70699. doi: 10.1002/brb3.70699 (PMC12405592; doi:10.1002/brb3.70699)
Supplement: Supplementary file 2 — Table S1. Baseline characteristics of the study population Table S2. Information of SNPs for each inflammatory protein as the exposure Table S3. Summary statistics of the causal estimates of inflammatory proteins on the risk of tinnitus. Table S4. Summary statistics of the causal relationship between tinnitus and levels of circulating inflammatory factors Table S5. Summary statistics of the causal estimates of serum metabolites on the risk of tinnitus. Table S6. Total effect statistical analysis of Mendelian randomization analysis of inflammatory factors and diseases. [file BRB3-15-e70699-s002.xlsx]

## Sheet: TableS1
Table S1. Baseline characteristics of the study population
Traits	Study/Consortium	Cases/ Controls	Sample size	Population	Data Available
Inflammatory proteins level	Nature Immunology	/	14824	European	PMID: 37563310
Serum metabolites	Nature gentics	/	8299	European	PMID: 37563310
Tinnitus	FinnGen R10	7914/362353	370267	European	H8_TINNITUS

## Sheet: TableS2
Table S2. Information of SNPs for each inflammatory proteins as the exposure
SNP	effect_allele.exposure	other_allele.exposure	beta.exposure	eaf.exposure	palindromic	pval.exposure	exposure	mr_keep.exposure	R2	f
rs10242459	A	G	0.0729	0.8219	FALSE	2.2e-06	GCST90274765.csv	TRUE	0.00151908	22.4055
rs111317412	A	C	-0.1236	0.9429	FALSE	6.45e-06	GCST90274765.csv	TRUE	0.00142215	20.3458
rs11174279	A	T	-0.0694	0.1741	TRUE	8.64e-06	GCST90274765.csv	TRUE	0.00134179	19.7884
rs113139367	A	C	-0.2101	0.021	FALSE	1.03e-06	GCST90274765.csv	TRUE	0.00167347	23.8701
rs113539352	C	G	0.4485	0.992	TRUE	1.15e-06	GCST90274765.csv	TRUE	0.00206432	23.6585
rs115109204	T	C	0.3784	0.0116	FALSE	6.99e-06	GCST90274765.csv	TRUE	0.00186743	20.1928
rs11574915	A	C	-0.1464	0.8639	FALSE	7.19e-18	GCST90274765.csv	TRUE	0.00500856	74.1524
rs11877886	A	G	-0.1065	0.0669	FALSE	8.35e-06	GCST90274765.csv	TRUE	0.00134695	19.8538
rs11961362	T	C	-0.1185	0.0713	FALSE	7.17e-06	GCST90274765.csv	TRUE	0.00156535	20.1447
rs12521515	A	T	0.086	0.861	TRUE	7.49e-06	GCST90274765.csv	TRUE	0.00170024	20.0595
rs13010492	C	G	-0.0803	0.4754	TRUE	6.65e-11	GCST90274765.csv	TRUE	0.00316539	42.6144
rs13212719	A	G	0.0671	0.8005	FALSE	7.7e-06	GCST90274765.csv	TRUE	0.00139857	20.0079
rs1328133	A	T	0.3112	0.01	TRUE	7.55e-06	GCST90274765.csv	TRUE	0.00149157	20.0468
rs138108512	A	G	-0.2939	0.0119	FALSE	1.83e-06	GCST90274765.csv	TRUE	0.00169311	22.76
rs138440733	A	G	-0.1724	0.0585	FALSE	1.68e-06	GCST90274765.csv	TRUE	0.00184546	22.9298
rs138618048	A	G	-0.2066	0.0209	FALSE	7.08e-06	GCST90274765.csv	TRUE	0.00141386	20.169
rs1415763	C	G	0.0757	0.1687	TRUE	1.42e-06	GCST90274765.csv	TRUE	0.00157571	23.2452
rs147708384	T	C	-0.2707	0.0151	FALSE	2.4e-06	GCST90274765.csv	TRUE	0.00160895	22.2377
rs2070746	T	G	-0.0575	0.307	FALSE	7.05e-06	GCST90274765.csv	TRUE	0.00141036	20.1769
rs34791102	A	G	0.1238	0.0534	FALSE	2.99e-06	GCST90274765.csv	TRUE	0.00147896	21.8218
rs374784992	A	G	0.1335	0.9401	FALSE	7.47e-06	GCST90274765.csv	TRUE	0.00170366	20.0658
rs3792790	A	C	0.0551	0.4736	FALSE	4.4e-06	GCST90274765.csv	TRUE	0.00147343	21.0805
rs4356912	T	C	-0.0592	0.6909	FALSE	8.54e-06	GCST90274765.csv	TRUE	0.00138474	19.8098
rs454265	A	G	-0.0561	0.6505	FALSE	6.06e-06	GCST90274765.csv	TRUE	0.00138783	20.4655
rs4554017	T	C	0.0596	0.3904	FALSE	1.03e-06	GCST90274765.csv	TRUE	0.00166754	23.8623
rs4766578	A	T	-0.0801	0.5095	TRUE	1.29e-09	GCST90274765.csv	TRUE	0.00311482	36.8166
rs4907572	A	G	-0.0671	0.2653	FALSE	9.69e-07	GCST90274765.csv	TRUE	0.00162678	23.9853
rs62292952	T	G	0.2346	0.8822	FALSE	7.53e-37	GCST90274765.csv	TRUE	0.0108007	160.788
rs6486995	A	T	-0.0697	0.2452	TRUE	2.43e-07	GCST90274765.csv	TRUE	0.00180577	26.6526
rs6535499	T	C	-0.1216	0.0583	FALSE	7.8e-06	GCST90274765.csv	TRUE	0.00139685	19.9834
rs6870560	T	C	0.0863	0.8559	FALSE	3.28e-07	GCST90274765.csv	TRUE	0.00176693	26.0729
rs7185085	T	C	-0.3558	0.9931	FALSE	9.38e-06	GCST90274765.csv	TRUE	0.00159478	19.6295
rs73257451	T	C	-0.3645	0.989	FALSE	1.43e-06	GCST90274765.csv	TRUE	0.00204627	23.2421
rs74764632	A	T	0.1349	0.9557	TRUE	4.47e-06	GCST90274765.csv	TRUE	0.00142688	21.0509
rs7595241	C	G	0.0615	0.6941	TRUE	2.24e-06	GCST90274765.csv	TRUE	0.00156391	22.377
rs76295077	T	C	0.0928	0.8962	FALSE	8.14e-06	GCST90274765.csv	TRUE	0.00139121	19.9025
rs79086127	T	C	-0.2096	0.0195	FALSE	3.2e-06	GCST90274765.csv	TRUE	0.00152045	21.6918
rs9469127	C	G	-0.4884	0.9365	TRUE	1.41e-69	GCST90274765.csv	TRUE	0.0206621	310.837
rs10207134	T	C	-0.0996	0.326	FALSE	7.18e-15	GCST90274766.csv	TRUE	0.00422008	60.5394
rs1027232	A	C	0.1072	0.0762	FALSE	6.66e-06	GCST90274766.csv	TRUE	0.00137542	20.2851
rs10837780	T	C	0.1191	0.9413	FALSE	4.63e-06	GCST90274766.csv	TRUE	0.00146645	20.9805
rs111674022	T	C	-0.0953	0.0967	FALSE	4.61e-06	GCST90274766.csv	TRUE	0.00146707	20.9893
rs11242693	T	C	0.0637	0.3674	FALSE	2.38e-06	GCST90274766.csv	TRUE	0.00179172	22.2608
rs1129474	T	C	0.0573	0.5396	FALSE	1.8e-06	GCST90274766.csv	TRUE	0.00159325	22.7974
rs11582772	T	C	0.2585	0.9859	FALSE	2.39e-06	GCST90274766.csv	TRUE	0.00155984	22.2484
rs117753190	C	G	-0.185	0.9688	TRUE	2.56e-07	GCST90274766.csv	TRUE	0.00186099	26.5518
rs117900576	C	G	-0.2256	0.9694	TRUE	1.45e-07	GCST90274766.csv	TRUE	0.00208686	27.6502
rs118164045	T	C	0.1297	0.9526	FALSE	7.19e-06	GCST90274766.csv	TRUE	0.00140767	20.1383
rs13049624	A	G	-0.1315	0.9476	FALSE	1.89e-06	GCST90274766.csv	TRUE	0.00158625	22.6972
rs13185268	T	C	0.1091	0.9296	FALSE	5e-06	GCST90274766.csv	TRUE	0.00141323	20.8351
rs151092565	T	C	-0.1512	0.0376	FALSE	4.03e-06	GCST90274766.csv	TRUE	0.00144074	21.247
rs2003431	A	T	-0.1602	0.0632	TRUE	3.21e-06	GCST90274766.csv	TRUE	0.00221127	21.683
rs2796032	T	C	0.0636	0.3159	FALSE	5.5e-07	GCST90274766.csv	TRUE	0.00170106	25.0754
rs34729167	T	C	0.0801	0.136	FALSE	7.65e-06	GCST90274766.csv	TRUE	0.00139952	20.0216
rs348389	T	C	-0.055	0.3574	FALSE	9.19e-06	GCST90274766.csv	TRUE	0.00137503	19.6708
rs35757792	A	T	-0.053	0.4995	TRUE	8.44e-06	GCST90274766.csv	TRUE	0.00134575	19.8335
rs35833676	T	C	0.0804	0.1452	FALSE	1.28e-06	GCST90274766.csv	TRUE	0.0015898	23.4551
rs3798304	C	G	-0.0624	0.7473	TRUE	6.13e-06	GCST90274766.csv	TRUE	0.00142905	20.4433
rs41302923	A	G	0.1939	0.9774	FALSE	2.82e-06	GCST90274766.csv	TRUE	0.00148739	21.9329
rs4981022	A	G	0.0635	0.6933	FALSE	7.02e-07	GCST90274766.csv	TRUE	0.00166903	24.6076
rs55891514	T	C	0.0955	0.9122	FALSE	7.34e-06	GCST90274766.csv	TRUE	0.0013624	20.0997
rs5769672	T	G	-0.1184	0.9406	FALSE	4.09e-06	GCST90274766.csv	TRUE	0.00143863	21.2216
rs61945278	T	C	-0.2	0.028	FALSE	9.22e-06	GCST90274766.csv	TRUE	0.00146696	19.6626
rs62456601	T	C	0.0611	0.6697	FALSE	8.2e-06	GCST90274766.csv	TRUE	0.00154717	19.8872
rs6420556	T	C	-0.0736	0.1755	FALSE	3.19e-06	GCST90274766.csv	TRUE	0.00151639	21.696
rs6498925	A	T	-0.0568	0.6585	TRUE	5.52e-06	GCST90274766.csv	TRUE	0.00139989	20.6451
rs73072893	A	G	0.2057	0.9739	FALSE	1.09e-06	GCST90274766.csv	TRUE	0.00179269	23.7563
rs742493	T	C	0.1459	0.883	FALSE	3.11e-15	GCST90274766.csv	TRUE	0.00420327	62.1882
rs748503	T	C	-0.0722	0.1993	FALSE	8.32e-06	GCST90274766.csv	TRUE	0.00138826	19.8602
rs7749768	T	G	-0.0622	0.754	FALSE	6.57e-06	GCST90274766.csv	TRUE	0.00137924	20.3125
rs9274623	T	G	-0.076	0.215	FALSE	2.82e-07	GCST90274766.csv	TRUE	0.00184218	26.3659
rs9357723	A	G	0.0522	0.4744	FALSE	6.8e-06	GCST90274766.csv	TRUE	0.00137239	20.2473
rs117191103	T	C	0.3553	0.0208	FALSE	4.28e-16	GCST90274772.csv	TRUE	0.00446585	66.095
rs11755766	T	C	-0.0504	0.5049	FALSE	6.8e-06	GCST90274772.csv	TRUE	0.00137239	20.2473
rs12152184	A	G	0.1085	0.8849	FALSE	1.21e-07	GCST90274772.csv	TRUE	0.00225362	28.008
rs12500563	T	G	0.3143	0.9875	FALSE	4.76e-06	GCST90274772.csv	TRUE	0.00193514	20.9264
rs138897138	A	G	0.109	0.914	FALSE	4.5e-07	GCST90274772.csv	TRUE	0.0017791	25.4615
rs144949926	A	G	-0.2655	0.9784	FALSE	7.04e-06	GCST90274772.csv	TRUE	0.00141049	20.1787
rs149900704	A	G	-0.1956	0.0203	FALSE	9.63e-06	GCST90274772.csv	TRUE	0.00132756	19.581
rs17372980	T	C	-0.0611	0.7421	FALSE	5.12e-06	GCST90274772.csv	TRUE	0.00145301	20.788
rs187640246	T	C	-0.2717	0.0134	FALSE	6.85e-06	GCST90274772.csv	TRUE	0.00157936	20.2319
rs1883832	T	C	-0.4519	0.2575	FALSE	1e-200	GCST90274772.csv	TRUE	0.0802821	1286.13
rs34755276	A	G	0.0587	0.3475	FALSE	7.43e-06	GCST90274772.csv	TRUE	0.00161623	20.0754
rs35864161	T	G	-0.1269	0.9543	FALSE	7.88e-06	GCST90274772.csv	TRUE	0.00135316	19.9631
rs3967170	A	G	0.0789	0.1353	FALSE	3.46e-06	GCST90274772.csv	TRUE	0.00146111	21.5376
rs404842	A	G	-0.0599	0.6433	FALSE	1.12e-06	GCST90274772.csv	TRUE	0.00165723	23.7128
rs4278412	C	G	0.1978	0.0203	TRUE	1.67e-06	GCST90274772.csv	TRUE	0.00155533	22.9347
rs4664334	T	C	0.0541	0.5003	FALSE	4.55e-06	GCST90274772.csv	TRUE	0.001469	21.017
rs7250371	T	C	0.0686	0.3648	FALSE	3.34e-09	GCST90274772.csv	TRUE	0.00236993	34.9682
rs73128569	A	T	-0.1788	0.9406	TRUE	2.53e-11	GCST90274772.csv	TRUE	0.00310558	44.5046
rs74794857	T	C	0.0707	0.4128	FALSE	3e-07	GCST90274772.csv	TRUE	0.00222692	26.2426
rs75626299	C	G	0.1458	0.9638	TRUE	3.95e-06	GCST90274772.csv	TRUE	0.00144334	21.2854
rs7798473	A	C	-0.1041	0.0609	FALSE	9.43e-06	GCST90274772.csv	TRUE	0.00133005	19.6204
rs8024256	A	G	-0.0562	0.3092	FALSE	3.41e-06	GCST90274772.csv	TRUE	0.0014618	21.5696
rs9526031	A	C	0.064	0.4882	FALSE	9.64e-08	GCST90274772.csv	TRUE	0.00198684	28.4405
rs9993874	A	G	-0.0582	0.4883	FALSE	3.22e-06	GCST90274772.csv	TRUE	0.00174478	21.6748
rs10091841	T	G	0.064	0.4945	FALSE	2.13e-06	GCST90274796.csv	TRUE	0.0019771	22.4707
rs12026492	T	C	0.0709	0.2527	FALSE	5.5e-06	GCST90274796.csv	TRUE	0.00181739	20.6522
rs1406714	C	G	0.0623	0.4267	TRUE	1.98e-06	GCST90274796.csv	TRUE	0.00191578	22.6131
rs143313574	T	C	-0.3868	0.0107	FALSE	4.24e-06	GCST90274796.csv	TRUE	0.00212019	21.1492
rs17832137	A	G	0.1676	0.0481	FALSE	1.03e-06	GCST90274796.csv	TRUE	0.00231515	23.8713
rs180893431	A	C	0.4057	0.9896	FALSE	2.73e-06	GCST90274796.csv	TRUE	0.00234968	21.993
rs28408877	C	G	-0.069	0.7429	TRUE	6.49e-06	GCST90274796.csv	TRUE	0.00178951	20.3347
rs286605	T	G	0.0623	0.5891	FALSE	1.98e-06	GCST90274796.csv	TRUE	0.00191415	22.6131
rs3135932	A	G	-0.0844	0.8171	FALSE	5.07e-07	GCST90274796.csv	TRUE	0.00213557	25.2344
rs3777726	T	C	-0.075	0.2995	FALSE	5.48e-06	GCST90274796.csv	TRUE	0.00217907	20.6568
rs41272625	T	G	0.082	0.1526	FALSE	4.63e-06	GCST90274796.csv	TRUE	0.00177769	20.9821
rs492616	A	G	-0.0835	0.8497	FALSE	9.96e-06	GCST90274796.csv	TRUE	0.00171766	19.5152
rs62262707	A	C	0.2156	0.0253	FALSE	8.05e-06	GCST90274796.csv	TRUE	0.00175322	19.9217
rs6670799	A	G	-0.1247	0.0839	FALSE	7.48e-07	GCST90274796.csv	TRUE	0.00215373	24.4825
rs74719858	A	G	0.3915	0.9853	FALSE	1.97e-06	GCST90274796.csv	TRUE	0.00207974	22.6248
rs79202194	T	C	-0.0993	0.1001	FALSE	9.29e-06	GCST90274796.csv	TRUE	0.00166376	19.6485
rs80137559	T	C	0.2347	0.9822	FALSE	4.37e-06	GCST90274796.csv	TRUE	0.0017859	21.0917
rs9472032	A	C	0.0968	0.1006	FALSE	6.09e-06	GCST90274796.csv	TRUE	0.00173199	20.4574
rs9548767	T	G	-0.0686	0.2251	FALSE	9.61e-06	GCST90274796.csv	TRUE	0.0016599	19.5844
rs958402	T	C	0.06	0.4233	FALSE	7.55e-06	GCST90274796.csv	TRUE	0.00176409	20.0455
rs11712240	T	C	0.0932	0.1151	FALSE	6.06e-06	GCST90274817.csv	TRUE	0.00173504	20.4656
rs12075	A	G	0.0667	0.5552	FALSE	8.92e-09	GCST90274817.csv	TRUE	0.00223787	33.058
rs12188297	A	T	-0.0755	0.2006	TRUE	2.81e-07	GCST90274817.csv	TRUE	0.00178643	26.3755
rs12217463	T	C	-0.1365	0.9559	FALSE	9.34e-06	GCST90274817.csv	TRUE	0.00133036	19.6383
rs13064825	T	C	0.056	0.4104	FALSE	3.06e-06	GCST90274817.csv	TRUE	0.00152103	21.7747
rs141384565	A	G	-0.3943	0.0095	FALSE	8.57e-06	GCST90274817.csv	TRUE	0.00174486	19.802
rs141979722	T	C	0.2829	0.0146	FALSE	3.27e-06	GCST90274817.csv	TRUE	0.00185191	21.6463
rs144815207	T	C	0.3186	0.9879	FALSE	3.02e-07	GCST90274817.csv	TRUE	0.00195502	26.2329
rs145125644	A	G	0.2687	0.9866	FALSE	1.29e-06	GCST90274817.csv	TRUE	0.00158843	23.4364
rs146058124	G	GGC	0.1599	0.9498	FALSE	1.09e-06	GCST90274817.csv	TRUE	0.00209338	23.7614
rs1516478	T	C	0.1479	0.0386	FALSE	4.37e-06	GCST90274817.csv	TRUE	0.00142915	21.0943
rs1582581	A	G	-0.0541	0.393	FALSE	5.46e-06	GCST90274817.csv	TRUE	0.00140116	20.6653
rs1988503	T	C	0.0548	0.5814	FALSE	5.93e-06	GCST90274817.csv	TRUE	0.00143269	20.5083
rs199932878	CT	C	-0.239	0.0364	FALSE	2.75e-07	GCST90274817.csv	TRUE	0.00241908	26.4125
rs2466352	C	G	-0.0957	0.9125	TRUE	6.36e-06	GCST90274817.csv	TRUE	0.00138149	20.3748
rs2612387	T	G	0.2945	0.0101	FALSE	6.07e-06	GCST90274817.csv	TRUE	0.00157963	20.4617
rs34519991	T	C	0.0555	0.5073	FALSE	3.75e-06	GCST90274817.csv	TRUE	0.00149403	21.3876
rs370192906	A	G	0.389	0.9886	FALSE	8.76e-06	GCST90274817.csv	TRUE	0.00199383	19.7604
rs4769882	T	C	-0.1103	0.94	FALSE	9.44e-06	GCST90274817.csv	TRUE	0.00132911	19.6197
rs6446951	A	G	-0.1894	0.0665	FALSE	3.87e-15	GCST90274817.csv	TRUE	0.00417576	61.7543
rs6585420	T	C	0.1545	0.9598	FALSE	2e-06	GCST90274817.csv	TRUE	0.00153042	22.596
rs6709159	A	G	0.0562	0.4424	FALSE	1.56e-06	GCST90274817.csv	TRUE	0.00156245	23.0697
rs7216538	A	G	-0.1324	0.0541	FALSE	2.08e-06	GCST90274817.csv	TRUE	0.00164445	22.5167
rs72633250	A	C	0.0574	0.4025	FALSE	3.67e-06	GCST90274817.csv	TRUE	0.00149663	21.4249
rs72710634	T	C	0.1432	0.0447	FALSE	8.7e-06	GCST90274817.csv	TRUE	0.00133961	19.7749
rs72886502	T	G	-0.3895	0.0095	FALSE	2.98e-07	GCST90274817.csv	TRUE	0.00213242	26.2614
rs75579654	A	G	0.1025	0.0739	FALSE	9.11e-06	GCST90274817.csv	TRUE	0.00133506	19.6863
rs76149515	T	C	-0.1546	0.9689	FALSE	8.89e-06	GCST90274817.csv	TRUE	0.00133706	19.7334
rs8069322	A	G	0.0668	0.7222	FALSE	3.41e-07	GCST90274817.csv	TRUE	0.00176262	25.9987
rs906401	T	C	0.0941	0.9034	FALSE	2.54e-06	GCST90274817.csv	TRUE	0.0015007	22.134
rs972492	A	C	-0.0936	0.1404	FALSE	3.64e-07	GCST90274817.csv	TRUE	0.00208051	25.873
rs10140592	A	G	0.2704	0.0209	FALSE	1.01e-06	GCST90274824.csv	TRUE	0.00173545	23.9056
rs113911480	T	G	-0.1502	0.9632	FALSE	6.47e-06	GCST90274824.csv	TRUE	0.00138124	20.3419
rs114438927	A	G	0.2261	0.0163	FALSE	6.13e-06	GCST90274824.csv	TRUE	0.00158855	20.4453
rs115511138	A	G	0.1956	0.9694	FALSE	3.21e-06	GCST90274824.csv	TRUE	0.00155302	21.6859
rs12075	A	G	0.189	0.5553	FALSE	9.89e-62	GCST90274824.csv	TRUE	0.0183145	274.824
rs144118870	A	G	0.1749	0.963	FALSE	2.01e-06	GCST90274824.csv	TRUE	0.00153062	22.5853
rs144982290	T	C	0.2271	0.025	FALSE	5.57e-06	GCST90274824.csv	TRUE	0.00149257	20.6268
rs148945704	C	G	-0.2016	0.0179	TRUE	9.82e-06	GCST90274824.csv	TRUE	0.00137148	19.543
rs1995234	A	T	-0.058	0.4227	TRUE	6.92e-06	GCST90274824.csv	TRUE	0.00162708	20.2119
rs2192410	C	G	0.072	0.1934	TRUE	5.19e-06	GCST90274824.csv	TRUE	0.00161517	20.7627
rs2497351	T	C	0.0668	0.2018	FALSE	4.09e-06	GCST90274824.csv	TRUE	0.00143818	21.2206
rs2631360	A	G	0.0609	0.5448	FALSE	3.34e-06	GCST90274824.csv	TRUE	0.00183095	21.6082
rs2721961	T	G	-0.1201	0.7293	FALSE	1.72e-19	GCST90274824.csv	TRUE	0.00567466	81.5308
rs3136676	A	G	0.3903	0.9384	FALSE	1.6e-54	GCST90274824.csv	TRUE	0.0161523	241.763
rs34202150	T	C	0.08	0.8698	FALSE	9.88e-06	GCST90274824.csv	TRUE	0.00136539	19.5327
rs3917900	A	G	0.1557	0.6401	FALSE	1.7e-38	GCST90274824.csv	TRUE	0.0113	168.328
rs438824	A	G	-0.0548	0.4985	FALSE	5.93e-06	GCST90274824.csv	TRUE	0.00143359	20.5083
rs4980395	T	C	0.0748	0.184	FALSE	5.09e-06	GCST90274824.csv	TRUE	0.00145383	20.7996
rs55842014	A	G	-0.0638	0.3598	FALSE	1.11e-06	GCST90274824.csv	TRUE	0.00190857	23.7153
rs56003568	C	G	0.0569	0.2956	TRUE	6.31e-06	GCST90274824.csv	TRUE	0.00138217	20.3903
rs61578494	C	G	-0.1675	0.0674	TRUE	1.95e-12	GCST90274824.csv	TRUE	0.00335177	49.5241
rs62201455	A	C	-0.2136	0.9807	FALSE	2.18e-06	GCST90274824.csv	TRUE	0.00152132	22.428
rs62336911	T	C	0.1569	0.0417	FALSE	2.29e-06	GCST90274824.csv	TRUE	0.0015607	22.331
rs72832833	A	G	-0.0635	0.7811	FALSE	8.97e-06	GCST90274824.csv	TRUE	0.00133652	19.7159
rs74794857	T	C	0.0674	0.4123	FALSE	1.24e-06	GCST90274824.csv	TRUE	0.00199533	23.508
rs7612912	T	C	0.1281	0.6276	FALSE	1.33e-26	GCST90274824.csv	TRUE	0.00768519	113.94
rs847767	A	G	0.077	0.8533	FALSE	4.58e-06	GCST90274824.csv	TRUE	0.00142381	21.0041
rs926646	T	C	0.1432	0.9545	FALSE	2.47e-06	GCST90274824.csv	TRUE	0.00150392	22.186
rs10212190	A	T	0.0727	0.6151	TRUE	1.88e-09	GCST90274835.csv	TRUE	0.0025207	36.0942
rs10499604	T	C	0.058	0.3266	FALSE	3.48e-06	GCST90274835.csv	TRUE	0.00145948	21.5267
rs1057964	T	C	-0.1122	0.7184	FALSE	2.76e-15	GCST90274835.csv	TRUE	0.00518479	62.4218
rs111865527	T	C	0.2712	0.9863	FALSE	1.88e-06	GCST90274835.csv	TRUE	0.00159232	22.714
rs112742549	T	C	0.2421	0.9791	FALSE	1.71e-06	GCST90274835.csv	TRUE	0.00169298	22.8889
rs115154227	T	C	-0.1703	0.0275	FALSE	7.83e-06	GCST90274835.csv	TRUE	0.00135416	19.9765
rs11745675	C	G	0.0553	0.4344	TRUE	5.82e-06	GCST90274835.csv	TRUE	0.00143614	20.5433
rs12058421	A	C	-0.1256	0.1616	FALSE	2.8e-15	GCST90274835.csv	TRUE	0.0042181	62.3916
rs12297442	A	G	0.061	0.7296	FALSE	6.23e-06	GCST90274835.csv	TRUE	0.00138388	20.4142
rs13014154	A	G	-0.0612	0.3695	FALSE	6.5e-07	GCST90274835.csv	TRUE	0.00173006	24.7532
rs13147502	A	G	-0.0609	0.5964	FALSE	1.62e-06	GCST90274835.csv	TRUE	0.00178724	22.9911
rs138657007	A	G	-0.2863	0.0181	FALSE	6.98e-07	GCST90274835.csv	TRUE	0.00192126	24.6163
rs142352460	T	C	0.2946	0.0246	FALSE	6.65e-06	GCST90274835.csv	TRUE	0.00198229	20.2873
rs147616029	T	C	-0.0644	0.3774	FALSE	4.87e-07	GCST90274835.csv	TRUE	0.00196605	25.3095
rs149092077	A	G	-0.3592	0.9888	FALSE	8.63e-07	GCST90274835.csv	TRUE	0.00216928	24.2074
rs1609310	T	G	-0.0557	0.5136	FALSE	3.46e-06	GCST90274835.csv	TRUE	0.00150585	21.5421
rs17720330	C	G	-0.1982	0.0213	TRUE	4.04e-06	GCST90274835.csv	TRUE	0.00144056	21.2428
rs191575088	A	G	0.212	0.9791	FALSE	7.73e-06	GCST90274835.csv	TRUE	0.0016101	20.0007
rs192245879	A	G	0.3328	0.989	FALSE	3.76e-07	GCST90274835.csv	TRUE	0.00186735	25.812
rs2393716	C	G	0.0583	0.5241	TRUE	2.58e-06	GCST90274835.csv	TRUE	0.00171756	22.1017
rs2623960	T	C	0.0688	0.2204	FALSE	1.5e-06	GCST90274835.csv	TRUE	0.00161767	23.1443
rs2725405	C	G	0.0894	0.4462	TRUE	2.29e-10	GCST90274835.csv	TRUE	0.00389877	40.1932
rs2790462	T	C	-0.0747	0.2977	FALSE	3.06e-09	GCST90274835.csv	TRUE	0.00237998	35.1432
rs3184504	T	C	0.097	0.4758	FALSE	8.55e-14	GCST90274835.csv	TRUE	0.00470277	55.6651
rs35271532	A	G	-0.1486	0.0449	FALSE	4.51e-06	GCST90274835.csv	TRUE	0.00147027	21.0323
rs3745163	A	C	0.0674	0.2299	FALSE	3.35e-06	GCST90274835.csv	TRUE	0.0015782	21.6033
rs3806818	A	G	0.0707	0.1909	FALSE	3.82e-06	GCST90274835.csv	TRUE	0.00153902	21.3498
rs3856138	T	C	0.0529	0.5429	FALSE	7.36e-06	GCST90274835.csv	TRUE	0.00140484	20.0949
rs56244095	A	C	0.1013	0.2121	FALSE	8.38e-11	GCST90274835.csv	TRUE	0.00294292	42.1608
rs60094514	T	C	0.2209	0.8506	FALSE	2.45e-42	GCST90274835.csv	TRUE	0.0124639	185.91
rs61833942	T	C	0.2097	0.9803	FALSE	9.69e-06	GCST90274835.csv	TRUE	0.00136815	19.5695
rs72902770	T	C	-0.0821	0.1184	FALSE	5.74e-06	GCST90274835.csv	TRUE	0.00139549	20.5717
rs73151926	T	C	0.1063	0.0805	FALSE	3.45e-06	GCST90274835.csv	TRUE	0.00150602	21.5444
rs73231041	C	G	-0.2791	0.0148	TRUE	3.05e-06	GCST90274835.csv	TRUE	0.00170756	21.7796
rs7745783	T	C	-0.0589	0.4969	FALSE	7.44e-07	GCST90274835.csv	TRUE	0.00171191	24.4949
rs7918908	A	G	-0.1175	0.0754	FALSE	8.56e-06	GCST90274835.csv	TRUE	0.00167878	19.8059
rs79348253	A	G	-0.1585	0.0447	FALSE	7.75e-08	GCST90274835.csv	TRUE	0.00195743	28.8639
rs8011635	T	C	-0.0543	0.373	FALSE	8.55e-06	GCST90274835.csv	TRUE	0.00138474	19.807
rs80174967	A	C	-0.0894	0.0995	FALSE	7.82e-06	GCST90274835.csv	TRUE	0.00135537	19.9782

## Sheet: TableS3
Table S3. Summary statistics of the causal estimates of inflammatory proteins on the risk of tinnitus.
exposure	outcome	nsnp	method	or	or_lci95	or_uci95	pval	Heterogeneity test		Pleiotropy test	MR-PRESSO
								P	P	P	P
								MR Egger	IVW	Egger_intercept	Global Test
GCST90274765.csv	TINNITUS	36	MR Egger	1.08007	0.977182	1.19379	0.140772	0.775443	0.80975	0.839495	0.8
			Weighted median	1.10357	1.00458	1.21232	0.0398498
			Inverse variance weighted	1.07136	1.00585	1.14114	0.0322535
			Simple mode	1.11603	0.920968	1.35241	0.270334
			Weighted mode	1.0999	1.00053	1.20914	0.0566698
GCST90274766.csv	TINNITUS	33	MR Egger	1.1097	0.876254	1.40534	0.394343	0.652299	0.698491	0.916755	0.726
			Weighted median	1.11429	0.982648	1.26357	0.0915839
			Inverse variance weighted	1.09673	1.00308	1.19912	0.042607
			Simple mode	1.16173	0.915034	1.47495	0.227322
			Weighted mode	1.15394	0.937445	1.42043	0.186282
GCST90274772.csv	TINNITUS	23	MR Egger	0.934147	0.859009	1.01586	0.126266	0.799032	0.839105	0.81796	0.889
			Weighted median	0.933001	0.869152	1.00154	0.0551867
			Inverse variance weighted	0.940694	0.886048	0.998711	0.0452574
			Simple mode	0.893176	0.73625	1.08355	0.264103
			Weighted mode	0.932147	0.871241	0.99731	0.0537368
GCST90274796.csv	TINNITUS	19	MR Egger	1.0548	0.890406	1.24956	0.54527	0.954008	0.76208	0.0397602	0.731
			Weighted median	0.952111	0.832505	1.0889	0.473681
			Inverse variance weighted	0.898748	0.818057	0.987399	0.0261335
			Simple mode	0.952655	0.737103	1.23124	0.715268
			Weighted mode	1.01472	0.872054	1.18074	0.852146
GCST90274817.csv	TINNITUS	31	MR Egger	1.11198	0.948168	1.30409	0.202015	0.652897	0.699963	0.87725	0.688
			Weighted median	1.06174	0.937057	1.203	0.347247
			Inverse variance weighted	1.1002	1.00926	1.19933	0.0300598
			Simple mode	1.02011	0.816207	1.27496	0.862244
			Weighted mode	1.0318	0.865255	1.23041	0.729843
GCST90274824.csv	TINNITUS	27	MR Egger	0.989912	0.864642	1.13333	0.884401	0.553047	0.479945	0.143988	0.381
			Weighted median	1.06848	0.962711	1.18586	0.212969
			Inverse variance weighted	1.08313	1.01188	1.1594	0.0214342
			Simple mode	1.13384	0.934705	1.37541	0.213673
			Weighted mode	1.07809	0.950266	1.22311	0.253508
GCST90274835.csv	TINNITUS	35	MR Egger	0.885916	0.758941	1.03414	0.134383	0.563022	0.608949	0.819636	0.63
			Weighted median	0.928371	0.823572	1.04651	0.223919
			Inverse variance weighted	0.900111	0.835455	0.969771	0.00565545
			Simple mode	0.946485	0.772744	1.15929	0.598503
			Weighted mode	0.92241	0.798837	1.0651	0.278803

## Sheet: TableS4
Tablee S4. Summary statistics of the causal relationship between tinnitus and levels of circulating inflammatory factors
exposure	outcome	method	nsnp	pval	or	or_lci95	or_uci95		Heterogeneity test		Pleiotropy test	MR-PRESSO
									P	P	P	P
									MR Egger	IVW	Egger_intercept	Global Test
TINNITUS	GCST90274765	MR Egger	26	0.564107969300206	1.00476958590881	0.98887431161318	1.0209203625893		0.75225	0.795846	0.860757	0.397579
TINNITUS		Weighted median	26	0.521584341434656	1.00531089622932	0.989157379084802	1.02172820973391
TINNITUS		Inverse variance weighted	26	0.45273012326992	1.00543731181283	0.991306022752779	1.0197700455589
TINNITUS		Simple mode	26	0.917588359525495	1.00464943866717	0.920954309794391	1.0959506719064
TINNITUS		Weighted mode	26	0.52358770684656	1.00464943866717	0.99062862563473	1.01886869458022		0.875654	0.90106	0.746098	0.045101
TINNITUS	GCST90274766	MR Egger	26	0.184201314321906	1.01111744905374	0.995218850464035	1.02727002739573
TINNITUS		Weighted median	26	0.170210897997822	1.01254838504009	0.994663721020282	1.03075462629282
TINNITUS		Inverse variance weighted	26	0.0871630998149236	1.01235197913721	0.998211392459872	1.0266928802901
TINNITUS		Simple mode	26	0.441477820481808	1.03665223317266	0.947234318383487	1.13451110425963
TINNITUS		Weighted mode	26	0.104507173973591	1.01369752402794	0.997778593195454	1.0298704314045
TINNITUS	GCST90274772	MR Egger	26	0.162575965976358	0.988034905670285	0.971987059452453	1.00434770744048		0.350207	0.393126	0.660336	0.0715232
TINNITUS		Weighted median	26	0.109528959112607	0.985316518823284	0.967626198094933	1.00333025725993
TINNITUS		Inverse variance weighted	26	0.059831826377044	0.986350281045219	0.972333094136149	1.00056954019684
TINNITUS		Simple mode	26	0.435745419577851	0.963095328060192	0.877527570676862	1.05700680175316
TINNITUS		Weighted mode	26	0.0405138132299238	0.984111524518013	0.969916236389366	0.998514568943025
TINNITUS	GCST90274796	MR Egger	26	0.262875159520632	0.987829345173723	0.967365753664949	1.00872582215095		0.187982	0.199837	0.437509	0.382069
TINNITUS		Weighted median	26	0.37054478932737	0.990964433949121	0.971470969380685	1.01084905293478
TINNITUS		Inverse variance weighted	26	0.373586364978779	0.991650106722522	0.973502062882004	1.01013646673904
TINNITUS		Simple mode	26	0.788854329624209	1.01367855416644	0.918707807015723	1.11846683279506
TINNITUS		Weighted mode	26	0.287304113247593	0.990394940736021	0.973312022043373	1.00777768734043
TINNITUS	GCST90274817	MR Egger	26	0.357862763303459	0.991050708349862	0.97259777818524	1.00985374278091		0.095769	0.10395	0.461164	0.15783
TINNITUS		Weighted median	26	0.209738293655398	0.988601700679755	0.971049808247376	1.00647084658908
TINNITUS		Inverse variance weighted	26	0.145385809545816	0.98778456668311	0.971576287868849	1.00426323939788
TINNITUS		Simple mode	26	0.596815456093475	1.02938742611212	0.925905049040973	1.14443535450561
TINNITUS		Weighted mode	26	0.174192971891571	0.98804778895407	0.971538863177954	1.00483724352899
TINNITUS	GCST90274824	MR Egger	26	0.372913305738754	0.992303614778865	0.975891351914519	1.00899189440655		0.337608	0.329483	0.300198	0.129754
TINNITUS		Weighted median	26	0.208442618484769	0.989298987983086	0.972852419219329	1.00602359442117
TINNITUS		Inverse variance weighted	26	0.11718225854342	0.988202179439856	0.973638561123314	1.0029836393528
TINNITUS		Simple mode	26	0.491104149641847	0.958621871140378	0.851479915605002	1.07924552885752
TINNITUS		Weighted mode	26	0.213455781944807	0.990289451396404	0.975564411318669	1.00523674927975
TINNITUS	GCST90274835	MR Egger	26	0.0606501488617664	1.01604018408342	1.00006968320412	1.03226572408911		0.857504	0.777935	0.119746	0.129456
TINNITUS		Weighted median	26	0.237158138635641	1.01093040407368	0.992871926884102	1.02931733107594
TINNITUS		Inverse variance weighted	26	0.167286167344712	1.00995904343236	0.995853593620068	1.02426428537845
TINNITUS		Simple mode	26	0.856437553326484	1.00906067254875	0.916037736551153	1.11153001700349
TINNITUS		Weighted mode	26	0.189636710300932	1.01084736884487	0.995117744750741	1.02682562791255

## Sheet: TableS5
Table S5. Summary statistics of the causal estimates of serum metabolites on the risk of tinnitus.
id.exposure	id.outcome	outcome	exposure	method	nsnp	b	se	pval	lo_ci	up_ci	or	or_lci95	or_uci95	id		Heterogeneity test		Pleiotropy test	MR-PRESSO
																P	P	P	P
																MR Egger	IVW	Egger_intercept	Global Test
iAc9Tk	CeBVTj	TINNITUS	lsPYp7	Inverse variance weighted	25	0.0787896	0.039342	0.0452113	0.00167925	0.1559	1.08198	1.00168	1.16871	GCST90199636		0.206798	0.245839	0.775965	0.276
yhIjZq	CeBVTj	TINNITUS	8zye6t	Inverse variance weighted	22	0.106253	0.0492	0.030803	0.00982075	0.202685	1.1121	1.00987	1.22469	GCST90199658		0.327585	0.30255	0.249375	0.33
Z2VCar	CeBVTj	TINNITUS	K7SYHt	Inverse variance weighted	18	0.113098	0.0548146	0.0390867	0.00566088	0.220534	1.11974	1.00568	1.24674	GCST90199684		0.43799	0.504422	0.812229	0.526
wjWqYy	CeBVTj	TINNITUS	qZEGNW	Inverse variance weighted	21	-0.0876526	0.0431535	0.0422368	-0.172234	-0.00307165	0.916079	0.841783	0.996933	GCST90199704		0.202535	0.249174	0.927628	0.3
ekvWCv	CeBVTj	TINNITUS	9oFjTl	Inverse variance weighted	27	0.0698523	0.0259099	0.0070183	0.019069	0.120636	1.07235	1.01925	1.12821	GCST90199741		0.818742	0.769332	0.177954	0.803
dvrunn	CeBVTj	TINNITUS	TMTbkU	Inverse variance weighted	20	0.0935195	0.0422739	0.026951	0.0106626	0.176376	1.09803	1.01072	1.19289	GCST90199743		0.269719	0.317232	0.711687	0.331
mnrBlp	CeBVTj	TINNITUS	kK1Qc2	Inverse variance weighted	25	-0.0876822	0.0400893	0.02873	-0.166257	-0.00910717	0.916052	0.846828	0.990934	GCST90199751		0.816604	0.847161	0.670039	0.857
O5XvKX	CeBVTj	TINNITUS	e12NEt	Inverse variance weighted	28	0.0976604	0.0436851	0.0253811	0.0120375	0.183283	1.10259	1.01211	1.20115	GCST90199761		0.437057	0.485429	0.730717	0.491
cbn47b	CeBVTj	TINNITUS	kAAYdl	Inverse variance weighted	17	-0.112222	0.0512331	0.0284936	-0.212639	-0.0118053	0.893846	0.808448	0.988264	GCST90199766		0.465764	0.423051	0.220755	0.471
jKmdgP	CeBVTj	TINNITUS	dbTaXV	Inverse variance weighted	25	0.0812342	0.0391652	0.0380661	0.00447042	0.157998	1.08462	1.00448	1.17116	GCST90199779		0.691232	0.478392	0.0440971	0.491
TzP2to	CeBVTj	TINNITUS	vUj6CU	Inverse variance weighted	33	0.0501872	0.0245786	0.041161	0.00201311	0.0983614	1.05147	1.00202	1.10336	GCST90199791		0.624654	0.62394	0.331451	0.617
O8u8SF	CeBVTj	TINNITUS	DabVzp	Inverse variance weighted	33	-0.0564169	0.0280883	0.0445842	-0.11147	-0.00136387	0.945145	0.894518	0.998637	GCST90199793		0.848507	0.842788	0.318586	0.859
LqUjs2	CeBVTj	TINNITUS	GCST90199855	Inverse variance weighted	21	-0.046251	0.02261	0.0407961	-0.0905667	-0.00193533	0.954802	0.913413	0.998067	GCST90199855		0.352202	0.386015	0.521478	0.552
aMSe4a	CeBVTj	TINNITUS	GCST90199856	Inverse variance weighted	22	-0.0394291	0.0170349	0.0206342	-0.0728174	-0.00604077	0.961338	0.929771	0.993977	GCST90199856		0.326486	0.319328	0.309443	0.39
MHXlVG	CeBVTj	TINNITUS	GCST90199858	Inverse variance weighted	18	-0.0351196	0.0176424	0.0465206	-0.0696987	-0.000540545	0.96549	0.932675	0.99946	GCST90199858		0.786866	0.837337	0.984522	0.867
cxokSY	CeBVTj	TINNITUS	PXU762	Inverse variance weighted	33	0.0664339	0.0330529	0.0444387	0.00165031	0.131217	1.06869	1.00165	1.14022	GCST90199888		0.170753	0.203627	0.952997	0.205
4khjWr	CeBVTj	TINNITUS	vKDpll	Inverse variance weighted	21	-0.126803	0.0585849	0.030432	-0.241629	-0.011976	0.880908	0.785347	0.988095	GCST90199903		0.0328299	0.0343604	0.423955	0.047
yLgGyw	CeBVTj	TINNITUS	nKg1g9	Inverse variance weighted	28	-0.060444	0.0274472	0.0276516	-0.11424	-0.00664755	0.941347	0.892043	0.993374	GCST90199937		0.464571	0.506693	0.627114	0.608
4ZbtYZ	CeBVTj	TINNITUS	ZvWqD4	Inverse variance weighted	26	-0.0839158	0.0312173	0.00718564	-0.145102	-0.0227298	0.919509	0.864934	0.977527	GCST90200051		0.389461	0.430297	0.613041	0.511
YUFFGz	CeBVTj	TINNITUS	j5BAFs	Inverse variance weighted	18	0.0563817	0.0283241	0.0465259	0.000866449	0.111897	1.058	1.00087	1.1184	GCST90200063		0.530025	0.548301	0.405499	0.59
UJzuqR	CeBVTj	TINNITUS	qNtEa7	Inverse variance weighted	24	0.0717338	0.0362358	0.047744	0.000711656	0.142756	1.07437	1.00071	1.15345	GCST90200100		0.482002	0.427128	0.176342	0.476
dMViUv	CeBVTj	TINNITUS	ag5SDG	Inverse variance weighted	20	0.0478029	0.023292	0.0401373	0.00215063	0.0934552	1.04896	1.00215	1.09796	GCST90200103		0.921816	0.942685	0.763726	0.942
I3Bu1i	CeBVTj	TINNITUS	3lZM9Q	Inverse variance weighted	29	-0.122279	0.035807	0.000637933	-0.192461	-0.0520974	0.884901	0.824927	0.949236	GCST90200141		0.371911	0.421339	0.826155	0.463
0v34rF	CeBVTj	TINNITUS	og09rP	Inverse variance weighted	27	0.0694098	0.0320473	0.0303224	0.00659705	0.132222	1.07188	1.00662	1.14136	GCST90200152		0.456868	0.497593	0.601496	0.44
f8G6iO	CeBVTj	TINNITUS	dUVOxu	Inverse variance weighted	25	0.0417965	0.0210898	0.047497	0.000460623	0.0831325	1.04268	1.00046	1.08669	GCST90200179		0.764202	0.801938	0.70548	0.808
goTXz8	CeBVTj	TINNITUS	XE2pmD	Inverse variance weighted	20	0.0732454	0.0292482	0.0122706	0.0159188	0.130572	1.07599	1.01605	1.13948	GCST90200219		0.188414	0.234589	0.946782	0.241
S7Rr1S	CeBVTj	TINNITUS	QYwUjr	Inverse variance weighted	23	0.064133	0.0296355	0.0304596	0.00604745	0.122219	1.06623	1.00607	1.13	GCST90200253		0.399553	0.409093	0.372233	0.452
H0DxV8	CeBVTj	TINNITUS	kyLuhb	Inverse variance weighted	22	0.0867618	0.0416607	0.0372895	0.00510677	0.168417	1.09064	1.00512	1.18343	GCST90200259		0.601369	0.661084	0.887499	0.685
yLGmX8	CeBVTj	TINNITUS	3RdCpo	Inverse variance weighted	29	0.0456596	0.0169809	0.00716934	0.012377	0.0789422	1.04672	1.01245	1.08214	GCST90200279		0.518805	0.571062	0.843453	0.642
0C5koV	CeBVTj	TINNITUS	P1lH2f	Inverse variance weighted	23	-0.113292	0.0425108	0.00769878	-0.196613	-0.0299702	0.89289	0.821509	0.970474	GCST90200283		0.365801	0.424543	0.95578	0.481
xhuZIn	CeBVTj	TINNITUS	BdleZt	Inverse variance weighted	20	0.0868577	0.0425356	0.0411516	0.00348791	0.170227	1.09074	1.00349	1.18557	GCST90200305		0.480509	0.45155	0.243154	0.477
zkCEDx	CeBVTj	TINNITUS	LDNCe5	Inverse variance weighted	25	0.058067	0.0282236	0.0396487	0.00274872	0.113385	1.05979	1.00275	1.12006	GCST90200323		0.312691	0.355003	0.667987	0.388
90VMY1	CeBVTj	TINNITUS	YIFEYe	Inverse variance weighted	20	0.0931873	0.0426083	0.0287375	0.00967502	0.1767	1.09767	1.00972	1.19327	GCST90200348		0.755043	0.789457	0.587627	0.773
2emz2T	CeBVTj	TINNITUS	GCST90200353	Inverse variance weighted	13	-0.0908023	0.0409636	0.0266467	-0.171091	-0.0105135	0.913198	0.842745	0.989542	GCST90200353		0.764326	0.792808	0.50126	0.816
btOIHs	CeBVTj	TINNITUS	y3W0s2	Inverse variance weighted	21	-0.0779737	0.0378557	0.0394213	-0.152171	-0.00377654	0.924989	0.858841	0.996231	GCST90200399		0.0523124	0.047115	0.312806	0.128
VfZfq4	CeBVTj	TINNITUS	xs3bp5	Inverse variance weighted	32	0.0584068	0.0266042	0.0281352	0.00626253	0.110551	1.06015	1.00628	1.11689	GCST90200402		0.638726	0.683304	0.789322	0.696
r15ctm	CeBVTj	TINNITUS	oedGvO	Inverse variance weighted	19	-0.0880267	0.0436309	0.0436404	-0.173543	-0.00251002	0.915736	0.840681	0.997493	GCST90200407		0.895573	0.922951	0.785251	0.929
MivgkW	CeBVTj	TINNITUS	GCST90200432	Inverse variance weighted	18	-0.0854171	0.0422323	0.0431189	-0.168192	-0.00264189	0.918129	0.845191	0.997362	GCST90200432		0.528838	0.599374	0.95525	0.573
Cc1oDp	CeBVTj	TINNITUS	GCST90200452	Inverse variance weighted	15	-0.117761	0.0296688	7.21158e-05	-0.175912	-0.0596105	0.888908	0.838691	0.942131	GCST90200452		0.279712	0.284578	0.369015	0.395
m5NTVZ	CeBVTj	TINNITUS	GCST90200479	Inverse variance weighted	13	0.116976	0.0544512	0.031692	0.0102517	0.223701	1.12409	1.0103	1.2507	GCST90200479		0.655974	0.733248	0.919455	0.76
m1jCsA	CeBVTj	TINNITUS	GCST90200519	Inverse variance weighted	20	-0.0887675	0.041683	0.0332061	-0.170466	-0.00706871	0.915058	0.843272	0.992956	GCST90200519		0.721883	0.771128	0.751973	0.795
SS1IZo	CeBVTj	TINNITUS	GCST90200531	Inverse variance weighted	9	0.154741	0.0616871	0.0121252	0.0338341	0.275648	1.16736	1.03441	1.31738	GCST90200531		0.934841	0.700072	0.12006	0.692
tAlIEK	CeBVTj	TINNITUS	GCST90200536	Inverse variance weighted	10	0.116857	0.059152	0.0482073	0.000918992	0.232795	1.12396	1.00092	1.26212	GCST90200536		0.975374	0.976039	0.500424	0.977
w2ikSG	CeBVTj	TINNITUS	GCST90200548	Inverse variance weighted	21	0.0994802	0.0347291	0.00417718	0.0314112	0.167549	1.1046	1.03191	1.1824	GCST90200548		0.515924	0.564579	0.623461	0.581
OGm5av	CeBVTj	TINNITUS	GCST90200556	Inverse variance weighted	15	0.0776653	0.0386062	0.0442485	0.00199708	0.153334	1.08076	1.002	1.16571	GCST90200556		0.860159	0.840593	0.311313	0.821
CU1MH2	CeBVTj	TINNITUS	GCST90200569	Inverse variance weighted	10	0.139038	0.0592545	0.0189527	0.0228995	0.255177	1.14917	1.02316	1.29069	GCST90200569		0.258384	0.296502	0.506907	0.375
uwSCaI	CeBVTj	TINNITUS	GCST90200621	Inverse variance weighted	13	-0.125667	0.0408856	0.00211466	-0.205803	-0.0455317	0.881908	0.813993	0.955489	GCST90200621		0.401064	0.483253	0.882311	0.569
U3chjT	CeBVTj	TINNITUS	GCST90200637	Inverse variance weighted	13	0.162573	0.0458328	0.000389517	0.0727406	0.252405	1.17653	1.07545	1.28712	GCST90200637		0.845159	0.894229	0.955692	0.928
zluoA7	CeBVTj	TINNITUS	GCST90200651	Inverse variance weighted	17	-0.0482093	0.0221545	0.0295514	-0.0916321	-0.00478652	0.952934	0.912441	0.995225	GCST90200651		0.629436	0.690595	0.748775	0.678
jjzPPr	CeBVTj	TINNITUS	GCST90200656	Inverse variance weighted	18	0.0882083	0.0414919	0.0335101	0.00688424	0.169532	1.09222	1.00691	1.18475	GCST90200656		0.21887	0.266897	0.766123	0.295
Pdysh4	CeBVTj	TINNITUS	GCST90200671	Inverse variance weighted	18	-0.043252	0.0205651	0.0354502	-0.0835596	-0.00294448	0.95767	0.919836	0.99706	GCST90200671		0.674952	0.735209	0.835397	0.81
16LYiI	CeBVTj	TINNITUS	GCST90200672	Inverse variance weighted	23	-0.0624509	0.025523	0.0144113	-0.112476	-0.0124257	0.939459	0.893619	0.987651	GCST90200672		0.417971	0.429089	0.377404	0.465
JKwAfA	CeBVTj	TINNITUS	GCST90200674	Inverse variance weighted	23	-0.0332758	0.0158459	0.035732	-0.0643337	-0.00221785	0.967272	0.937692	0.997785	GCST90200674		0.926754	0.927752	0.398738	0.934
yCB6JH	CeBVTj	TINNITUS	GCST90200676	Inverse variance weighted	13	0.0427844	0.0193177	0.0267753	0.00492172	0.0806472	1.04371	1.00493	1.08399	GCST90200676		0.61875	0.690322	0.743068	0.625
6v4xu7	CeBVTj	TINNITUS	GCST90200679	Inverse variance weighted	14	0.0439919	0.0177284	0.0130854	0.00924425	0.0787395	1.04497	1.00929	1.08192	GCST90200679		0.507174	0.588852	0.934648	0.803
xXsc05	CeBVTj	TINNITUS	GCST90200681	Inverse variance weighted	20	0.028222	0.0133481	0.0344893	0.00205967	0.0543843	1.02862	1.00206	1.05589	GCST90200681		0.571793	0.194005	0.0122114	0.39
OWeR4M	CeBVTj	TINNITUS	GCST90200683	Inverse variance weighted	12	0.0363555	0.0179575	0.0429157	0.00115879	0.0715522	1.03702	1.00116	1.07417	GCST90200683		0.710471	0.706861	0.361599	0.544
wX7ugw	CeBVTj	TINNITUS	GCST90200685	Inverse variance weighted	19	0.0485863	0.020975	0.0205371	0.00747526	0.0896974	1.04979	1.0075	1.09384	GCST90200685		0.0967076	0.125271	0.823027	0.208
iNKWuj	CeBVTj	TINNITUS	GCST90200691	Inverse variance weighted	13	-0.0391851	0.0191973	0.0412333	-0.0768118	-0.00155837	0.961573	0.926064	0.998443	GCST90200691		0.600245	0.606556	0.370294	0.479
m6eYC8	CeBVTj	TINNITUS	GCST90200708	Inverse variance weighted	21	0.0305882	0.0147533	0.0381428	0.00167179	0.0595046	1.03106	1.00167	1.06131	GCST90200708		0.419612	0.364	0.181335	0.515
GYPFVl	CeBVTj	TINNITUS	GCST90200712	Inverse variance weighted	13	0.143359	0.0525716	0.00639264	0.0403188	0.2464	1.15414	1.04114	1.27941	GCST90200712		0.360128	0.434516	0.776249	0.464
UnlXHx	CeBVTj	TINNITUS	GCST90200729	Inverse variance weighted	11	-0.144149	0.0729093	0.0480306	-0.287051	-0.00124655	0.865759	0.750473	0.998754	GCST90200729		0.153583	0.208624	0.829336	0.205
IAEHNG	CeBVTj	TINNITUS	GCST90200735	Inverse variance weighted	18	-0.0927296	0.0434956	0.0330126	-0.177981	-0.00747818	0.91144	0.836958	0.99255	GCST90200735		0.663419	0.659055	0.335493	0.647
uucO5v	CeBVTj	TINNITUS	GCST90200757	Inverse variance weighted	10	0.0731656	0.0311587	0.0188663	0.0120946	0.134237	1.07591	1.01217	1.14366	GCST90200757		0.889532	0.759447	0.177942	0.598
6NPnvS	CeBVTj	TINNITUS	GCST90200758	Inverse variance weighted	16	0.0715469	0.0284597	0.0119379	0.015766	0.127328	1.07417	1.01589	1.13579	GCST90200758		0.993096	0.97014	0.163527	0.932
3MN1p9	CeBVTj	TINNITUS	GCST90200766	Inverse variance weighted	6	0.197066	0.0870836	0.023639	0.0263817	0.367749	1.21782	1.02673	1.44448	GCST90200766		0.862682	0.926011	0.77663	0.937
QYhF54	CeBVTj	TINNITUS	GCST90200787	Inverse variance weighted	19	0.0707841	0.0255921	0.00567732	0.0206236	0.120945	1.07335	1.02084	1.12856	GCST90200787		0.461604	0.491831	0.462582	0.564
OiFewk	CeBVTj	TINNITUS	GCST90200795	Inverse variance weighted	16	-0.0571942	0.0263395	0.0298994	-0.10882	-0.00556872	0.944411	0.896892	0.994447	GCST90200795		0.780561	0.648821	0.125772	0.727
tezPHP	CeBVTj	TINNITUS	GCST90200807	Inverse variance weighted	15	0.0922841	0.0430311	0.0319854	0.00794324	0.176625	1.09668	1.00797	1.19318	GCST90200807		0.702857	0.743241	0.555938	0.779
i2Q9SE	CeBVTj	TINNITUS	GCST90200820	Inverse variance weighted	15	-0.0976275	0.041067	0.0174411	-0.178119	-0.0171362	0.906987	0.836843	0.98301	GCST90200820		0.303533	0.369959	0.824707	0.398
VA9trO	CeBVTj	TINNITUS	GCST90200826	Inverse variance weighted	14	0.0602145	0.0289219	0.0373452	0.00352762	0.116901	1.06206	1.00353	1.12401	GCST90200826		0.343044	0.2829	0.201187	0.357
74RdfX	CeBVTj	TINNITUS	GCST90200834	Inverse variance weighted	12	-0.110522	0.0434874	0.0110384	-0.195758	-0.0252871	0.895366	0.822211	0.97503	GCST90200834		0.473923	0.53637	0.591164	0.613
BfhWbu	CeBVTj	TINNITUS	GCST90200876	Inverse variance weighted	17	-0.0837998	0.0256805	0.00110173	-0.134133	-0.0334661	0.919615	0.874473	0.967088	GCST90200876		0.98025	0.988387	0.957353	0.98
1F4uDq	CeBVTj	TINNITUS	GCST90200904	Inverse variance weighted	12	-0.0799837	0.0357942	0.0254474	-0.15014	-0.00982703	0.923131	0.860587	0.990221	GCST90200904		0.887384	0.917546	0.656004	0.919
bLMjmh	CeBVTj	TINNITUS	GCST90200924	Inverse variance weighted	9	0.194775	0.0754895	0.00987543	0.0468156	0.342734	1.21504	1.04793	1.40879	GCST90200924		0.659362	0.747212	0.770958	0.776
70h1LO	CeBVTj	TINNITUS	GCST90200940	Inverse variance weighted	10	-0.120437	0.0494611	0.0148924	-0.217381	-0.0234932	0.886533	0.804624	0.976781	GCST90200940		0.670906	0.538433	0.179038	0.592
qtjEZ3	CeBVTj	TINNITUS	GCST90200949	Inverse variance weighted	9	-0.0976793	0.0489393	0.0459415	-0.1936	-0.0017584	0.90694	0.823987	0.998243	GCST90200949		0.602059	0.550914	0.276597	0.567
YURsVw	CeBVTj	TINNITUS	GCST90200952	Inverse variance weighted	4	0.157301	0.0703232	0.0252977	0.0194673	0.295134	1.17035	1.01966	1.34331	GCST90200952		0.942744	0.366885	0.223001	0.436
6nU76X	CeBVTj	TINNITUS	GCST90200956	Inverse variance weighted	9	0.157234	0.0700591	0.0248125	0.0199184	0.29455	1.17027	1.02012	1.34252	GCST90200956		0.163559	0.170504	0.415313	0.182
Xh7ELx	CeBVTj	TINNITUS	GCST90200973	Inverse variance weighted	15	0.110433	0.0508811	0.0299748	0.0107066	0.21016	1.11676	1.01076	1.23388	GCST90200973		0.292624	0.356975	0.804153	0.379
VrMqsS	CeBVTj	TINNITUS	GCST90200989	Inverse variance weighted	15	0.096051	0.0297712	0.00125401	0.0376994	0.154403	1.10082	1.03842	1.16696	GCST90200989		0.685486	0.688379	0.368731	0.777
053rI7	CeBVTj	TINNITUS	GCST90200992	Inverse variance weighted	23	0.101576	0.0284678	0.000359578	0.045779	0.157373	1.10691	1.04684	1.17043	GCST90200992		0.663413	0.665508	0.353542	0.702
GNzWwc	CeBVTj	TINNITUS	GCST90201008	Inverse variance weighted	8	-0.142276	0.0585472	0.0150942	-0.257029	-0.0275237	0.867382	0.773346	0.972852	GCST90201008		0.655489	0.477265	0.172869	0.552

## Sheet: TableS6
Table S6. Total effect statistical analysis of Mendelian randomization analysis of inflammatory factors and diseases
														Heterogeneity test		Pleiotropy test	MR-PRESSO
														P	P	P	P
id.exposure	id.outcome	outcome	exposure	method	nsnp	b	se	pval	lo_ci	up_ci	or	or_lci95	or_uci95	MR Egger	IVW	Egger_intercept	Global Test
bBVKPA	uaxe36	TINNITUS	GCST90274765.csv	MR Egger	36	0.0770253	0.0510752	0.140772	-0.023082	0.177133	1.08007	0.977182	1.19379	0.775443	0.80975	0.839495	0.825
bBVKPA	uaxe36	TINNITUS	GCST90274765.csv	Weighted median	36	0.0985545	0.0481473	0.040664	0.00418591	0.192923	1.10357	1.00419	1.21279
bBVKPA	uaxe36	TINNITUS	GCST90274765.csv	Inverse variance weighted	36	0.0689324	0.0321925	0.0322535	0.00583504	0.13203	1.07136	1.00585	1.14114
bBVKPA	uaxe36	TINNITUS	GCST90274765.csv	Simple mode	36	0.109778	0.0951042	0.256203	-0.0766267	0.296182	1.11603	0.926236	1.34471
bBVKPA	uaxe36	TINNITUS	GCST90274765.csv	Weighted mode	36	0.0952206	0.0501924	0.0660887	-0.00315646	0.193598	1.0999	0.996849	1.21361
